# Supplementary material for: Synthesis, Characterization and Cytotoxic Evaluation of New Pyrrolo[1,2-b]pyridazines Obtained via Mesoionic Oxazolo-Pyridazinones
Source: Int J Mol Sci. 2023 Jul 19;24(14):11642. doi: 10.3390/ijms241411642 (PMC10380841; doi:10.3390/ijms241411642)
Supplement: Supplementary file 1 [file ijms-24-11642-s001.zip]

Archive with 1 entries (1 files):
- ijms-2489227-supplementary.pdf
